# Supplementary material for: Trajectories of Allopregnanolone and Allopregnanolone to Progesterone Ratio across the Six Subphases of Menstrual Cycle
Source: Biomolecules. 2023 Apr 5;13(4):652. doi: 10.3390/biom13040652 (PMC10135782; doi:10.3390/biom13040652)
Supplement: Supplementary file 1 [file biomolecules-13-00652-s001.zip]

Archive with 1 entries (1 files):
- biomolecules-2244746-supplementary.pdf
